# Supplementary material for: Neighborhood-scale lead (Pb) speciation in Akron, Ohio (USA) soils: primary sources, post-deposition diagenesis, and high concentrations of labile Pb
Source: Environ Geochem Health. 2024 Apr 9;46(5):164. doi: 10.1007/s10653-024-01954-z (PMC11003916; doi:10.1007/s10653-024-01954-z)
Supplement: Supplementary file 1 — Supplementary file1 (XLSX 38 KB) [file 10653_2024_1954_MOESM1_ESM.xlsx]

## Sheet: XRF and nitric acid concs
Pb-T	PbAE	Ti-T	Ti-AE	Cr-T	Cr-AE	Mn-T	Mn-AE	Cu-T	Cu-AE	Zn-T	Zn-AE
278.82	137.887	3719.11	10	292.2	7.28791	916.72	332	137.88	28.7591	371.24	83.7164
263.85	111.935	4834.54	6	223.6	1.41601	644.05	257.8	128.8	14.9647	337.01	56.4651
234.93	79.0059	3466.22	6	234.3	1.02227	627.77	223.2	65.8	6.70999	297.07	43.1242
75.09	30.3291	4224.89	4	194.5	1.17636	603.36	239	48.75	8.13942	163.15	17.0104
258.98	105.558	4617.77	8	259.4	1.81442	782.42	267	122.27	12.5926	425.45	69.1604
132.87	61.8415	4563.58	4	219.1	1.12692	607.43	247.4	84.55	9.20616	285.65	49.747
277.4	100.197	4405.53	8	227.7	1.33221	644.05	264	142.23	16.9026	365.54	53.2753
165.87	49.4427	4319.73	10	192.8	1.74771	1258.57	374.2	82.52	63.1751	299.92	165.753
511.58	180.208	4184.25	6	343.4	2.76929	684.75	299	162.9	30.569	491.07	208.078
214.9	83.5448	4446.17	6	227.9	1.7396	774.28	298.2	149.33	30.4696	285.65	50.9414
51.86	29.7042	4450.69	4	214	2.07888	1083.58	489.6	50.73	5.82781	151.36	16.1899
224.16	92.0078	4690.03	4	234.9	3.6569	1006.25	401.6	86.43	16.2372	299.92	69.946
126.06	52.8899	4382.95	4	233.5	2.06871	880.09	324.2	69.76	12.1444	244.06	55.2899
116.71	40.0578	4775.83	6	232.1	2.16987	1116.13	400.8	82.66	11.944	246.68	50.4069
348.24	208.233	3606.21	24	304.2	3.25483	1791.7	543.8	1985.95	24.9108	434.01	146.457
100.26	55	3877.17	18	197.2	3.0458	627.77	494	68.89	20.8577	196.67	133.711
123.31	47.9732	3804.91	8	177.8	1.60675	839.4	238	83.53	10.4661	194.3	54.1399
544.86	110.956	3972	6	454	1.71397	766.14	369.6	76.86	12.5668	639.42	34.216
517.63	271.686	4793.89	6	256.3	1.7781	668.47	270.8	202.76	11.8029	973.22	179.701
599.31	270.63	4653.9	10	231.9	2.28394	1071.37	289.2	132.32	38.9191	602.34	260.314
102.53	30	5277.1	10	297	2.36716	705.1	428	107.93	23.3183	170.08	130.268
220.47	61.0672	3701.05	6	252.5	1.16831	798.7	286.4	93.77	21.1412	339.86	44.0127
435.96	105.361	5204.84	10	318.9	1.62022	888.23	288.2	94.45	14.2869	434.01	65.9911
206.07	141.786	5200.33	8	391.1	2.62757	835.33	374	89.18	14.2695	354.13	74.7672
56.16	30	4012.64	6	238.1	1.87377	1014.39	321.4	38.22	15.6496	166	68.9623
225.79	24.4991	5389.99	6	290.6	1.34992	1217.88	422.6	98.02	5.98892	317.04	23.5294
82.74	27	3497.83	6	1860	2.82372	969.63	525.8	106.09	11.0888	198.21	64.3685
73.43	27.3587	4513.91	6	248.6	2.17309	880.09	315	64.01	92.4139	175.73	43.4425
123.13	36.7778	4771.32	4	2230	1.68462	1087.65	372.4	93.87	12.1614	246.37	26.777
126.48	42.1696	4351.34	6	213.1	1.61118	969.63	497	105.27	13.0604	468.25	35.45
149.9		4374.71		470.8		713.24		61.07		220.52
98.44		4099.19		234.8		941.14		85.9		211.16
1527.95	141.625	5865.22	2	329.2	1.59509	3940.49	1480.6	63.39	0.53927	933.28	328.737
115.05	46.0126	4975.43	4	217.1	1.26591	790.56	272.8	49.81	4.28105	183.97	21.4321
235.11		5639.39		436		1657.4		250.25		1198.61
134.98	10.8193	7947.43	0	316.4	0.101335	1913.79	0	87.83	0.01	271.87	1.27837
135.65		4993.5		247.1		1055.09		86.04		247.08
274.77		5363.87		252.1		1014.39		84.16		245.54
354.29		6050.41		326.6		855.68		75.9		465.39
118.56		6149.77		702.8		790.56		96.67		314.18
762.65	69.2344	5580.67	4	416.7	1.88108	1433.57	619	114.55	12.0557	682.22	138.75
79.57	29.7309	5594.22	2	313.5	1.82065	786.49	448.6	57.78	10.6244	228	31.7445
139.52	79.5578	6605.96	2	252.8	1.79319	1429.5	506.8	82.61	12.7567	508.19	103.531
178.91	43.2908	5070.28	6	234.6	1.86525	831.26	331.6	83.05	10.3421	247.2	27.1628
77.09	30	6425.29	12	277.2	1.75256	867.88	608.2	77.2	42.8975	225.51	60.8549
261.12	124.381	6556.28	2	260.1	2.47413	1348.11	433.8	79.23	25.9238	434.01	117.295
102.01	45	5377.42	8	240.7	2.86622	977.77	510.6	59.67	10.8701	163.69	158.533
210.18	63.7137	5332.25	4	255.9	2.30767	1510.89	307.6	186.82	8.74267	314.18	23.2566
393.61	26.8328	7400.9	2	331.2	1.4379	1103.93	482.4	161.55	6.82531	579.51	10.9747
817.1	76.5338	5174.16	8	255.6	11.1815	1226.02	248.6	68.94	78.9472	565.25	94.0242
144.18	32.0922	6136.22	4	266.9	1.18239	758	387.4	80.29	6.06635	187.88	30.0829
52.41	30.529	6208.49	6	253	2.62915	1067.3	594.6	58.36	2.05243	150.02	104.141
142.97	18.6267	6547.24	6	353.5	2.58385	725.45	593	64.59	1.98662	171.05	132.065
93.15	53.2484	5571.64	12	240.7	7.90154	977.77	406.8	65.75	21.865	221.35	89.894
61.45	26.3662	6542.73	4	264.4	0.856869	1197.53	246.2	64.11	6.2087	308.48	21.1826
127.88		5070.28		348.2		965.56		105.94		337.01
98.02		4347.61		223.2		721.38		62.85		188.11
292.49		5400		360.3		1169.04		104.78		550.98
78.24	158.228	5765.85	14	257	1.84885	676.61	218	74.2	19.0751	219.44	77.0192
1969.58	859.976	6235.59	4	299.9	5.28642	762.07	366	68.16	14.2326	1047.4	490.261
992.54	651.141	5512.92	4	262.5	2.94885	1042.88	440.6	113.57	49.0031	699.34	300.316
103.68		5119.96		0.13		753.93		61.79		282.8
983.47		4988.98		196.7		998.11		59.9		511.04
131.11		6547.24		257.7		1246.36		76.91		402.63
238.59		5210.3		354.3		1339.97		116.38		459.69
46.42		4356.64		261.8		774.28		76.33		162.43
55.01	44.3482	5020.6	2	249	1.37617	867.88	347.4	63.09	8.15664	174.56	25.0429
1025.82	627.251	5639.39	6	222.1	3.74975	1531.24	465.8	91.11	16.9479	933.28	453.457
47.99	18.3151	5011.56	6	311.1	2.14006	1311.48	584.4	65.85	12.4328	175.33	34.0976
38.31	7.67561	4659.26	4	247.5	1.5007	1107.99	453.4	43.29	7.11467	140.87	14.3183
314.97	128.137	5942.01	2	272.9	1.3512	819.05	315.2	128.99	17.0874	434.01	95.4038
34.65	15.2187	6027.82	4	320.3	1.76663	1164.97	432	66.18	9.84415	198.87	25.7639
48.81	11.0103	7066.67	4	317.5	2.22179	1445.78	514	66.62	6.76219	183	25.9196
34.77	13.8572	3954.65	6	219.5	1.62395	1095.79	438.4	50.72	6.50391	145.89	12.5118
789.87	411.237	4537.31	8	257.9	2.16152	1307.41	533.8	64.4	9.94377	319.89	78.0745
841.3	282.523	6109.12	4	380.7	1.71416	823.12	328.2	139.61	16.9019	622.31	137.528
57.4	25.3216	6262.69	2	270.2	1.51578	513.82	121	64.25	3.72707	172.62	20.7519
47.96		4817.34		304.3		888.23		87.39		516.75
69.8		5210.3		275.9		1344.04		65.89		220.18
73.79		6976.33		333.5		1063.23		91.88		339.86
233.08	138.968	4437.94	8	591.8	56.9767	1034.74	413.6	75.12	10.7446	299.92	53.659
108.58	101	4970.91	8	267.9	28.174	1002.18	368.6	137.29	10.325	465.39	50.1151

## Sheet: Pb isotopes
Summit lake 206/207	Summit lake 208/206	West akron 206/207	West akron 208/206
1.21414	2.02832	1.21553	2.02663
1.20996	2.03551	1.22024	2.02865
1.20783	2.04046	1.20713	2.03762
1.19879	2.04908	1.21401	2.03054
1.19768	2.04575	1.20002	2.04786
1.21696	2.02694	1.21865	2.02568
1.20247	2.04433	1.21358	2.03189
1.20092	2.04899	1.19875	2.049
1.20516	2.04298	1.21267	2.0309
1.19344	2.05705	1.20819	2.03443
1.21166	2.03395	1.22146	2.02572
1.20137	2.04512	1.21155	2.03205
1.20213	2.04641	1.21878	2.0234
1.21257	2.03279	1.2295	2.01116
1.20196	2.04478	1.2128	2.03181
1.20149	2.04376	1.21685	2.02682
1.19908	2.04893	1.20925	2.03757
1.20357	2.05199	1.21037	2.03529
1.20899	2.0365	1.21174	2.03235
1.21142	2.03153	1.20885	2.03775
1.20992	2.03623	1.20621	2.04125
1.19675	2.05432	1.22094	2.02887
1.1805	2.06696	1.22335	2.01642
1.19956	2.04824	1.2159	2.02674
1.1966	2.05974	1.19485	2.06068
1.20701	2.03974	1.21104	2.03557
1.21482	2.03058	1.1993	2.0467
1.20387	2.04337	1.23393	2.00626
1.21109	2.03699	1.23397	2.00606
1.20313	2.04524	1.20867	2.03996
1.21149	2.03308	1.20977	2.03915
1.20991	2.03494	1.20945	2.03592
1.15896	2.09771	1.21292	2.03254
1.18782	2.06463
1.18527	2.06295

## Sheet: LOI
Sample	Crucible Weight	Soil Weight	total weight	105 24hr	400 16hr	Loss after 105	Loss after 400	% Loss 105	% Loss 400
1	29.3485	1.0002	30.3487	30.3368	30.2749	0.0119	0.0619	0.0392109	0.203963	0.243174
2	25.3535	1.0013	26.3548	26.3435	26.276	0.0113	0.0675	0.0428764	0.25612	0.298997
3	28.2551	1.0007	29.2558	29.2457	29.1856	0.0101	0.0601	0.0345231	0.205429	0.239952
4	30.4959	1.0005	31.4964	31.4848	31.4162	0.0116	0.0686	0.0368296	0.217803	0.254632
5	30.2122	1.0003	31.2125	31.2027	31.1398	0.0098	0.0629	0.0313977	0.201522	0.23292
6	31.9169	1.001	32.9179	32.908	32.8487	0.0099	0.0593	0.0300748	0.180145	0.21022
7	30.9368	1.0004	31.9372	31.9275	31.8702	0.0097	0.0573	0.0303721	0.179415	0.209787
8	29.3239	1.0008	30.3247	30.3141	30.2394	0.0106	0.0747	0.034955	0.246334	0.281289
9	13.8003	1.0003	14.8006	14.794	14.695	0.0066	0.099	0.0445928	0.668892	0.713485
10	11.9386	1.0025	12.9411	12.933	12.875	0.0081	0.058	0.0625913	0.448184	0.510776
11	13.2499	1.0012	14.2511	14.248	14.214	0.0031	0.034	0.0217527	0.238578	0.260331
12	12.9287	1.0011	13.9298	13.921	13.845	0.0088	0.076	0.0631739	0.545593	0.608767
13	13.4713	1.0013	14.4726	14.446	14.407	0.0266	0.039	0.183796	0.269475	0.45327
14	12.7514	1.0021	13.7535	13.743	13.667	0.0105	0.076	0.0763442	0.552587	0.628931
15	13.4441	1.0018	14.4459	14.441	14.375	0.0049	0.066	0.0339197	0.456877	0.490797
16	13.4715	1.0006	14.4721	14.4661	14.4427	0.006	0.0234	0.0414591	0.16169	0.20315
17	13.8006	1.0001	14.8007	14.7949	14.7635	0.0058	0.0314	0.0391873	0.212152	0.251339
18	13.8946	1.0016	14.8962	14.895	14.837	0.0012	0.058	0.00805575	0.389361	0.397417
19	13.6624	1.0027	14.6651	14.664	14.617	0.0011	0.047	0.0075008	0.320489	0.32799
20	13.4442	1.0008	14.445	14.4338	14.3641	0.0112	0.0697	0.0775355	0.48252	0.560055
21	11.9384	1.0007	12.9391	12.9339	12.899	0.0052	0.0349	0.0401883	0.269725	0.309913
22	13.2504	1.001	14.2514	14.2433	14.1946	0.0081	0.0487	0.0568365	0.341721	0.398557
23	12.7514	1	13.7514	13.7404	13.6747	0.011	0.0657	0.0799919	0.47777	0.557761
24	30.4953	1	31.4953	31.489	31.404	0.0063	0.085	0.020003	0.269882	0.289885
25	28.2544	1.001	29.2554	29.246	29.229	0.0094	0.017	0.0321308	0.0581089	0.0902398
26	13.6628	1.0006	14.6634	14.6529	14.589	0.0105	0.0639	0.0716069	0.435779	0.507386
27	13.8946	1.0006	14.8952	14.8901	14.8602	0.0051	0.0299	0.0342392	0.200736	0.234975
28	12.9284	1.0007	13.9291	13.926	13.883	0.0031	0.043	0.0222556	0.308706	0.330962
29	30.9365	1.0043	31.9408	31.9173	31.877	0.0235	0.0403	0.0735736	0.126171	0.199745
30	13.471	1.0005	14.4715	14.464	14.408	0.0075	0.056	0.051826	0.386967	0.438793
31	13.8004	1.0009	14.8013	14.8	14.76	0.0013	0.04	0.00878301	0.270247	0.27903
32	11.9385	1.0006	12.9391	12.932	12.867	0.0071	0.065	0.0548724	0.502353	0.557226
33	13.444	1.0004	14.4444	14.435	14.362	0.0094	0.073	0.0650771	0.505386	0.570463
34	13.8787	1.0011	14.8798	14.873	14.814	0.0068	0.059	0.0456995	0.396511	0.44221
35	13.6936	1.0008	14.6944	14.666	14.525	0.0284	0.141	0.193271	0.959549	1.15282
36	12.7512	1	13.7512	13.737	13.67	0.0142	0.067	0.103264	0.48723	0.590494
37	13.2504	1.0012	14.2516	14.248	14.182	0.0036	0.066	0.0252603	0.463106	0.488366
38	13.6625	1.0016	14.6641	14.662	14.614	0.0021	0.048	0.0143207	0.32733	0.341651
39	13.8947	1.0017	14.8964	14.891	14.825	0.0054	0.066	0.0362504	0.44306	0.47931
40	29.3485	1.001	30.3495	30.3362	30.2523	0.0133	0.0839	0.0438228	0.276446	0.320269
41	25.351	1.0004	26.3514	26.3441	26.2923	0.0073	0.0518	0.0277025	0.196574	0.224277
42	28.2551	1.0016	29.2567	29.2478	29.1797	0.0089	0.0681	0.0304204	0.232767	0.263188
43	30.4955	1.0013	31.4968	31.4864	31.3975	0.0104	0.0889	0.0330192	0.282251	0.31527
44	31.9167	1.0013	32.918	32.9044	32.7814	0.0136	0.123	0.0413148	0.373656	0.414971
45	30.212	1.0017	31.2137	31.2055	31.156	0.0082	0.0495	0.0262705	0.158584	0.184855
46	30.9361	1.0001	31.9362	31.9246	31.8421	0.0116	0.0825	0.0363224	0.258328	0.29465
47	29.3238	1.0002	30.324	30.3162	30.2615	0.0078	0.0547	0.0257222	0.180385	0.206107
48	13.4438	1.0007	14.4445	14.4353	14.3652	0.0092	0.0701	0.0636921	0.485306	0.548998
49	13.4712	1.0005	14.4717	14.447	14.2429	0.0247	0.2041	0.170678	1.41034	1.58102
50	13.8007	1.0013	14.802	14.7926	14.719	0.0094	0.0736	0.0635049	0.49723	0.560735
51	11.9388	1.0008	12.9396	12.9281	12.8374	0.0115	0.0907	0.0888745	0.700949	0.789823
52	13.895	1.0016	14.8966	14.8897	14.8374	0.0069	0.0523	0.0463193	0.351087	0.397406
53	13.25	1.0008	14.2508	14.2417	14.1715	0.0091	0.0702	0.0638561	0.492604	0.55646
54	12.752	1.001	13.753	13.7445	13.6788	0.0085	0.0657	0.0618047	0.477714	0.539519
55	13.6632	1.0006	14.6638	14.6556	14.5979	0.0082	0.0577	0.05592	0.393486	0.449406
56	13.8784	1.0002	14.8786	14.6851	14.6135	0.1935	0.0716	1.30053	0.481228	1.78175
57	13.8784	1.0009	14.8793	14.8719	14.8125	0.0074	0.0594	0.0497335	0.399212	0.448946
58	12.9277	1.0004	13.9281	13.9194	13.8521	0.0087	0.0673	0.0624637	0.483196	0.545659
59	29.3483	1.0006	30.3489	30.3276	30.2592	0.0213	0.0684	0.0701838	0.225379	0.295563
60	25.3526	1	26.3526	26.3329	26.2699	0.0197	0.063	0.0747554	0.239066	0.313821
61	28.2551	1.0015	29.2566	29.2454	29.2017	0.0112	0.0437	0.038282	0.149368	0.18765
62	30.496	1.0013	31.4973	31.4833	31.4519	0.014	0.0314	0.0444483	0.0996911	0.144139
63	30.212	1.0005	31.2125	31.1995	31.1698	0.013	0.0297	0.04165	0.0951542	0.136804
64	31.9165	1.0008	32.9173	32.8998	32.8287	0.0175	0.0711	0.0531635	0.215996	0.269159
65	30.9365	1.0003	31.9368	31.9233	31.8703	0.0135	0.053	0.042271	0.165953	0.208224
66	29.3239	1.0012	30.3251	30.3106	30.2518	0.0145	0.0588	0.0478152	0.193899	0.241714
67	13.4441	1.0014	14.4455	14.4324	14.3855	0.0131	0.0469	0.0906857	0.324669	0.415354
68	13.4713	1.0011	14.4724	14.4585	14.3949	0.0139	0.0636	0.0960449	0.439457	0.535502
69	13.8006	1.0006	14.8012	14.786	14.7307	0.0152	0.0553	0.102694	0.373618	0.476313
70	11.9386	1.0004	12.939	12.9274	12.8901	0.0116	0.0373	0.0896514	0.288276	0.377927
71	13.2501	1.0001	14.2502	14.2349	14.1686	0.0153	0.0663	0.107367	0.465257	0.572624
72	12.7515	1.0003	13.7518	13.7395	13.6819	0.0123	0.0576	0.0894428	0.418854	0.508297
73	13.6626	1.0018	14.6644	14.6539	14.6176	0.0105	0.0363	0.071602	0.247538	0.31914
74	13.8947	1.0006	14.8953	14.8845	14.83	0.0108	0.0545	0.0725061	0.365887	0.438393
75	13.8789	1.0005	14.8794	14.8688	14.8163	0.0106	0.0525	0.0712394	0.352837	0.424076
76	13.6935	1.0002	14.6937	14.6821	14.6191	0.0116	0.063	0.0789454	0.428755	0.507701
77	12.9286	1.0009	13.9295	13.9192	13.8981	0.0103	0.0211	0.0739438	0.151477	0.225421
78	29.3473	1.0001	30.3474	30.3424	30.2684	0.005	0.074	0.0164759	0.243843	0.260319
79	25.3515	1.0001	26.3516	26.3451	26.2537	0.0065	0.0914	0.0246664	0.346848	0.371514
80	28.2546	1.0002	29.2548	29.2493	29.1839	0.0055	0.0654	0.0188003	0.223553	0.242353
81	30.4952	1.0011	31.4963	31.4882	31.3924	0.0081	0.0958	0.0257173	0.304163	0.32988
82	30.2117	1.0011	31.2128	31.2085	31.1507	0.0043	0.0578	0.0137764	0.18518	0.198957

## Sheet: XRD
Sample	Quartz %	Muscovite %	Biotite %	Albite %	Anorthite %	Dolomite %	sum		Sample	quartz	feldspar	phyllosilicates	other	sum
1	96				4		100		1	96	4	0	0	100
2	88.8	4.6	6.6				100		2	88.8	0	11.2	0	100
3	96.1			3.9			100		3	96.1	3.9	0	0	100
4	92.9			7.1			100		4	92.9	7.1	0	0	100
5	72.6	11.5		15.9			100		5	72.6	15.9	11.5	0	100
6	84.2	10.1		5.7			100		6	84.2	5.7	10.1	0	100
7	90.8	2.5	6.7				100		7	90.8	0	9.2	0	100
8	92.8	2.6	4.6				100		8	92.8	0	7.2	0	100
9	93			3	4		100		9	93	7	0	0	100
10	90.2	9.8					100		10	90.2	0	9.8	0	100
11	79.9	16.2	3.9				100		11	79.9	0	20.1	0	100
12	94.5	3		2.5			100		12	94.5	2.5	3	0	100
13	95.4		4.6				100		13	95.4	0	4.6	0	100
14	85.6	14.4					100		14	85.6	0	14.4	0	100
15	68	8.9				23.1	100		15	68	0	8.9	23.1	100
16	88.5	11.5					100		16	88.5	0	11.5	0	100
17	79.7	20.3					100		17	79.7	0	20.3	0	100
19	56.6	3.8	3			36.6	100		19	56.6	0	6.8	36.6	100
20	89.7				10.3		100		20	89.7	10.3	0	0	100
21	93.3	6.7					100		21	93.3	0	6.7	0	100
24	83.4	16.6					100		24	83.4	0	16.6	0	100
25	86.9	5.1	8				100		25	86.9	0	13.1	0	100
26	90.5	6.3		3.2			100		26	90.5	3.2	6.3	0	100
27	73.3	13			13.7		100		27	73.3	13.7	13	0	100
28	83.2	16.8					100		28	83.2	0	16.8	0	100
30	92	4.2	3.8				100		30	92	0	8	0	100
31	78.7	3.5	17.8				100		31	78.7	0	21.3	0	100
32	95	5					100		32	95	0	5	0	100
34	91		9				100		34	91	0	9	0	100
35	97			3			100		35	97	3	0	0	100
36	83.8	9	7.2				100		36	83.8	0	16.2	0	100
37	80.6			19.4			100		37	80.6	19.4	0	0	100
38	82			15	3		100		38	82	18	0	0	100
39	82	15.2	2.8				100		39	82	0	18	0	100
40	80.3	5.1	14.6				100		40	80.3	0	19.7	0	100
41	69.4	13.2		17.4			100		41	69.4	17.4	13.2	0	100
42	83.4	6	10.6				100		42	83.4	0	16.6	0	100
43	85.5		14.5				100		43	85.5	0	14.5	0	100
44	80.6	13.8			5.6		100		44	80.6	5.6	13.8	0	100
45	82.4	17.6					100		45	82.4	0	17.6	0	100
47	82.2	6	11.8				100		47	82.2	0	17.8	0	100
48	84.1		15.9				100		48	84.1	0	15.9	0	100
49	84.9	15.1					100		49	84.9	0	15.1	0	100
50	58.3	41.7					100		50	58.3	0	41.7	0	100
68	87.6	7			5.4		100		68	87.6	5.4	7	0	100
76	87.1	10.5			2.4		100		76	87.1	2.4	10.5	0	100
77	81.2	18.8					100		77	81.2	0	18.8	0	100
